# Supplementary material for: Sensorimotor integration and motor learning during a novel force-matching task in young adults with attention-deficit/hyperactivity disorder
Source: Front Hum Neurosci. 2023 Jan 5;16:1078925. doi: 10.3389/fnhum.2022.1078925 (PMC9849696; doi:10.3389/fnhum.2022.1078925)
Supplement: Supplementary file 1 [file Table_1.XLSX]

## Sheet: Neural
SEPs_FMT Data
Group codes
Code	Group
1	ADHD
2	Control
SEPs
N9
Group	Pre	Post
1	1	0.96218
1	1	0.95244
1	1	1.06524
1	1	1.08353
1	1	0.982451
1	1	0.921091
1	1	1.01977
1	1	0.850001
1	1	1.02777
1	1	1.03444
1	1	1.18105
1	1	0.806567
1	1	0.984202
1	1	1.08133
1	1	0.961523
2	1	0.964602
2	1	1.14085
2	1	1
2	1	0.974359
2	1	1.10526
2	1	0.932424
2	1	0.962292
2	1	1.02197
2	1	0.999621
2	1	0.95002
2	1	0.948536
2	1	1.13885
2	1	1.0004
2	1	1.02973
2	1	0.859136
N11
Group	Pre	Post
1	1	2.01305
1	1	0.869129
1	1	0.833377
1	1	0.439255
1	1	0.98931
1	1	1.0124
1	1	1.85011
1	1	1.3605
1	1	1.06846
1	1	1.04334
1	1	1.39136
1	1	1.03774
1	1	0.799664
1	1	1.0582
1	1	1.26111
2	1	1.15928
2	1	1.69376
2	1	1.37727
2	1	1.00925
2	1	1.87943
2	1	1.08754
2	1	0.988836
2	1	0.541471
2	1	0.950102
2	1	0.64129
2	1	0.583577
2	1	1.36052
2	1	1.06427
2	1	1.33323
2	1	1.3149
N13
Group	Pre	Post
1	1	0.91055
1	1	0.714198
1	1	0.819838
1	1	0.695765
1	1	0.993949
1	1	0.757309
1	1	1.75994
1	1	0.615182
1	1	1.47655
1	1	1.47011
1	1	1.49529
1	1	0.910247
1	1	1.02357
1	1	1.31631
1	1	1.20237
2	1	1.01512
2	1	1.68229
2	1	1.02569
2	1	0.792075
2	1	1.5389
2	1	1.1633
2	1	1.09149
2	1	0.586723
2	1	0.822508
2	1	0.7021
2	1	0.8013
2	1	1.16543
2	1	0.853741
2	1	0.934638
2	1	1.50446
N18
Group	Pre	Post
1	1	0.954545
1	1	1.4
1	1	0.895833
1	1	0.833333
1	1	0.793413
1	1	0.851852
1	1	0.214286
1	1	2
1	1	0.6
1	1	0.928571
1	1	0.37037
1	1	0.511111
1	1	1.37037
1	1	0.2
1	1	1.1
2	1	3.28571
2	1	0.690476
2	1	2.22222
2	1	0.821429
2	1	1.47059
2	1	3.46667
2	1	0.931034
2	1	1.20833
2	1	1
2	1	5.5
2	1	1.0625
2	1	0.538462
2	1	2.55556
2	1	3.23077
2	1	0.722222
N20
Group	Pre	Post
1	1	0.948148
1	1	1.05455
1	1	1.07489
1	1	1.12169
1	1	1.07489
1	1	0.862348
1	1	0.969231
1	1	1.05556
1	1	1.144
1	1	0.752525
1	1	0.921053
1	1	0.861878
1	1	1.03906
1	1	1.33962
1	1	1.06583
2	1	0.873563
2	1	0.679654
2	1	0.839378
2	1	1.04225
2	1	0.770548
2	1	0.897674
2	1	1.10185
2	1	0.947368
2	1	0.975309
2	1	1.13274
2	1	0.914754
2	1	1.19565
2	1	1.06397
2	1	0.954023
2	1	1.15385
P25
Group	Pre	Post
1	1	1.08095
1	1	1.0566
1	1	1.02857
1	1	1.07767
1	1	1.03407
1	1	1.02381
1	1	1.13992
1	1	1.09818
1	1	1.06289
1	1	1.04805
1	1	0.974359
1	1	0.959184
1	1	0.966518
1	1	1.06984
1	1	1.04565
2	1	0.924658
2	1	0.62116
2	1	1.03102
2	1	1.03315
2	1	0.824125
2	1	0.842105
2	1	1.04854
2	1	1.01485
2	1	1.12288
2	1	0.994832
2	1	0.933775
2	1	1.31159
2	1	1.03135
2	1	1.0068
2	1	0.973684
N24
Group	Pre	Post
1	1	0.932773
1	1	1.00826
1	1	1.1145
1	1	1.19512
1	1	0.868327
1	1	0.977273
1	1	1.03922
1	1	1.41803
1	1	1
1	1	0.91018
1	1	0.8
1	1	1.20721
1	1	0.538462
1	1	0.590909
1	1	1.24528
2	1	1.10117
2	1	0.947368
2	1	1.09091
2	1	0.632479
2	1	1.30415
2	1	0.949686
2	1	1.36691
2	1	0.669565
2	1	0.977654
2	1	1.04435
2	1	1.8913
2	1	0.984496
2	1	0.897436
2	1	1.09639
2	1	1.2027
N30
Group	Pre	Post
1	1	1.09375
1	1	1.08333
1	1	1.06173
1	1	1.44444
1	1	0.72119
1	1	1.13293
1	1	1.03859
1	1	0.932609
1	1	1.09249
1	1	1.21459
1	1	1.16915
1	1	1.11282
1	1	0.868914
1	1	0.572451
1	1	0.955307
2	1	1.05096
2	1	1.09302
2	1	1.59752
2	1	1.86905
2	1	1.08137
2	1	1.08459
2	1	0.881279
2	1	1.04781
2	1	1.1047
2	1	0.973684
2	1	1.4
2	1	0.954704
2	1	0.893939
2	1	1.14763
2	1	1.0915

## Sheet: Behavioural
Behavioural
Absolute Performance Accuracy					Normalized Performance Accuracy
Group	Pre	Post	Retention		Group	Pre	Post	Retention
1	0.773862	0.608893	0.644748		1	1	0.786823	0.833155
1	0.60342	0.572765	0.556815		1	1	0.949198	0.922765
1	0.648948	0.546297	0.596348		1	1	0.841821	0.918946
1	0.83293	0.684928	0.70599		1	1	0.822311	0.847598
1	0.826345	0.71361	0.58613		1	1	0.863574	0.709304
1	0.671307	0.568405	0.56645		1	1	0.846713	0.843801
1	0.775465	0.67432	0.618862		1	1	0.869569	0.798053
1	0.636377	0.51456	0.511525		1	1	0.808577	0.803807
1	0.700798	0.724513	0.581707		1	1	1.03384	0.830065
1	1.00311	0.854095	0.692537		1	1	0.851447	0.69039
1	0.581948	0.5399	0.598405		1	1	0.927747	1.02828
1	1.29132	0.80077	0.706838		1	1	0.620117	0.547376
1	0.70093	0.652227	0.642687		1	1	0.930517	0.916907
1	0.679902	0.538625	0.51542		1	1	0.792209	0.758079
1	0.625333	0.50457	0.49692		1	1	0.806883	0.794649
2	0.55026	0.508093	0.55402		2	1	0.923368	1.00683
2	0.595925	0.59784	0.588725		2	1	1.00321	0.987918
2	0.67009	0.64877	0.560013		2	1	0.968183	0.835727
2	1.06086	0.703895	0.69038		2	1	0.663512	0.650772
2	0.723768	0.600903	0.575333		2	1	0.830242	0.794913
2	0.58184	0.548072	0.530647		2	1	0.941964	0.912016
2	0.581013	0.48605	0.466555		2	1	0.836557	0.803003
2	0.620455	0.514887	0.526743		2	1	0.829855	0.848962
2	0.686752	0.602572	0.581665		2	1	0.858274	0.826312
2	0.564305	0.530705	0.505112		2	1	0.858245	0.826028
2	0.632153	0.539848	0.533622		2	1	0.858216	0.825745
2	0.669925	0.51046	0.536185		2	1	0.858188	0.825462
2	0.659715	0.58115	0.5526		2	1	0.858159	0.825179
2	0.811453	0.593882	0.57116		2	1	0.85813	0.824896
2	1.03678	0.6994	0.629023		2	1	0.858101	0.824613
Absolute Performance Variability					Normalized Performance Variability
Group	Pre	Post	Retention		Group	Pre	Post	Retention
1	1.31116	1.08121	1.08285		1	1	0.824618	0.825871
1	1.08918	1.06748	1.10552		1	1	0.980075	1.015
1	1.26029	1.08344	1.13648		1	1	0.859683	0.901768
1	1.46149	1.249	1.2567		1	1	0.854607	0.859879
1	1.25526	1.10594	0.970383		1	1	0.881043	0.773053
1	1.23321	1.08009	1.03403		1	1	0.875834	0.838487
1	1.33229	1.27864	1.18043		1	1	0.959735	0.886017
1	1.2009	0.99315	0.992017		1	1	0.827001	0.826058
1	1.18141	1.23278	1.06323		1	1	1.04348	0.899969
1	1.50798	1.35706	1.21666		1	1	0.899924	0.806815
1	1.13724	1.01185	0.997315		1	1	0.889738	0.876959
1	2.03032	1.52516	1.2834		1	1	0.751193	0.632116
1	1.31875	1.33639	1.32446		1	1	1.01338	1.00433
1	1.27339	1.09568	1.02989		1	1	0.860443	0.80878
1	1.15677	1.04583	1.00409		1	1	0.904089	0.868008
2	1.01576	0.95363	1.08859		2	1	0.938836	1.07171
2	1.17559	1.18026	1.17677		2	1	1.00397	1.00101
2	1.21454	1.12048	1.11329		2	1	0.922559	0.916639
2	1.64732	1.09793	1.20292		2	1	0.666494	0.730228
2	1.10573	1.03547	1.01599		2	1	0.93646	0.918845
2	1.10494	1.09774	1.08744		2	1	0.993488	0.984166
2	1.12587	0.986385	0.944433		2	1	0.876109	0.838847
2	1.0992	0.95576	0.95148		2	1	0.869501	0.865607
2	1.28604	1.13444	1.14545		2	1	0.882119	0.890676
2	0.99659	1.00779	0.974825		2	1	1.01124	0.978161
2	1.18812	1.07248	1.00131		2	1	0.902672	0.842771
2	1.20121	0.953828	1.0178		2	1	0.794059	0.847318
2	1.16733	1.04835	1.04435		2	1	0.898079	0.894648
2	1.37417	1.10564	1.07098		2	1	0.804588	0.779362
2	1.61989	1.26449	1.25132		2	1	0.780602	0.772475
